# Supplementary material for: A ribodepletion and tagging protocol to multiplex samples for RNA-seq based virus detection: application to the cassava virome
Source: Virol J. 2025 Feb 5;22:27. doi: 10.1186/s12985-025-02634-9 (PMC11796006; doi:10.1186/s12985-025-02634-9)
Supplement: Supplementary file 5 — Additional file 5. [file 12985_2025_2634_MOESM5_ESM.xlsx]

## Sheet: Feuille1
Additional Table 2. Details of taxonomic classification of contigs obtained from cassava sample after ribodepletion.
Sample	Number of reads assigned by BLAST	Number of contig	Number of reads mapped to the contigs from contig	Contig size range*	Best match accession number	Specie	Genome segment	Genus	Family	Molecule type	Reference length
Healthy vitroplant	14	1	12	277	NC_012698.2	Cassava brown streak virus	-	Ipomovirus	Potyviridae	ssRNA(+)	8995
Healthy vitroplant	6	1	6	254	NC_014791.1	Ugandan cassava brown streak virus	-	Ipomovirus	Potyviridae	ssRNA(+)	9070
293MG040711	344	6	333	238 - 1830	MT773592.1	Manihot esculenta associated ampelovirus 2	-	Ampelovirus	Closteroviridae	ssRNA(+)	13770
293MG040711	99	4	99	240 - 647	MT773593.1	Manihot esculenta associated ampelovirus 2	-	Ampelovirus	Closteroviridae	ssRNA(+)	13764
293MG040711	17	1	17	229	NC_001598.1	Beet yellows virus	-	Closterovirus	Closteroviridae	ssRNA(+)	15480
293MG040711	18	1	14	236	NC_055127.1	African cassava mosaic Burkina Faso virus	DNA-B	Begomovirus	Geminiviridae	ssDNA(+/-)	2737
293MG040711	488	5	488	176 - 1146	NC_001467.1	African cassava mosaic virus	DNA-A	Begomovirus	Geminiviridae	ssDNA(+/-)	2779
293MG040711	25	1	9	216	NC_001468.1	African cassava mosaic virus	DNA-B	Begomovirus	Geminiviridae	ssDNA(+/-)	2724
293MG040711	24	3	16	209 - 332	NC_004625.1	East African cassava mosaic Cameroon virus	DNA-A	Begomovirus	Geminiviridae	ssDNA(+/-)	2802
293MG040711	1.505	2	1505	173 - 2698	NC_004630.1	East African cassava mosaic Cameroon virus	DNA-B	Begomovirus	Geminiviridae	ssDNA(+/-)	2741
293MG040711	233	3	233	456 - 1244	NC_011583.1	East African cassava mosaic Kenya virus	DNA-A	Begomovirus	Geminiviridae	ssDNA(+/-)	2797
293MG040711	18	1	18	292	NC_004655.1	East African cassava mosaic Zanzibar virus	DNA-A	Begomovirus	Geminiviridae	ssDNA(+/-)	2785
HAY 1.3	223	8	223	220 - 768	MT773590.1	Manihot esculenta associated ampelovirus 1	-	Ampelovirus	Closteroviridae	ssRNA(+)	10515
HAY 1.3	174	6	149	232 - 784	MT773589.1	Manihot esculenta associated ampelovirus 1	-	Ampelovirus	Closteroviridae	ssRNA(+)	13172
HAY 1.3	21	4	15	208 - 310	MT773586.1	Manihot esculenta associated ampelovirus 1	-	Ampelovirus	Closteroviridae	ssRNA(+)	13640
HAY 1.3	36	2	10	224 - 231	MT773592.1	Manihot esculenta associated ampelovirus 2	-	Ampelovirus	Closteroviridae	ssRNA(+)	13770
HAY 1.3	5	2	5	229 - 242	MW929099.1	Cassava ampelovirus 1		Ampelovirus	Closteroviridae	ssRNA(+)	13644
HAY 1.3	11	1	8	207	NC_055128.1	African cassava mosaic Burkina Faso virus	DNA-A	Begomovirus	Geminiviridae	ssDNA(+/-)	2770
HAY 1.3	24	2	9	143 - 151	NC_004630.1	East African cassava mosaic Cameroon virus	DNA-B	Begomovirus	Geminiviridae	ssDNA(+/-)	2741
HAY 1.3	56	3	38	226 - 343	NC_010797.1	Urochloa streak virus	-	Mastrevirus	Geminiviridae	ssDNA(+/-)	2736
HAY 1.3	4.672	3	4671	288 - 8582	NC_012698.2	Cassava brown streak virus	-	Ipomovirus	Potyviridae	ssRNA(+)	8995
6 mois Blanc	104	2	96	310 - 455	NC_011583.1	East African cassava mosaic Kenya virus	DNA-A	Begomovirus	Geminiviridae	ssDNA(+/-)	2797
6 mois Blanc	48	3	47	220 - 381	NC_011584.1	East African cassava mosaic Kenya virus	DNA-B	Begomovirus	Geminiviridae	ssDNA(+/-)	2776
6 mois Blanc	14	1	12	201	NC_022644.1	East African cassava mosaic Malawi virus	DNA-B	Begomovirus	Geminiviridae	ssDNA(+/-)	2754
6 mois Blanc	76	2	75	261 - 278	NC_004674.1	East African cassava mosaic virus	DNA-A	Begomovirus	Geminiviridae	ssDNA(+/-)	2799
6 mois Blanc	13	3	13	116 - 241	NC_004655.1	East African cassava mosaic Zanzibar virus	DNA-A	Begomovirus	Geminiviridae	ssDNA(+/-)	2785
6 mois Blanc	17	1	16	210	NC_004656.2	East African cassava mosaic Zanzibar virus	DNA-B	Begomovirus	Geminiviridae	ssDNA(+/-)	2763
CRE11	19	1	11	325	MT773592.1	Manihot esculenta associated ampelovirus 2	-	Ampelovirus	Closteroviridae	ssRNA(+)	13770
CRE11	10	1	10	239	NC_001346.2	Maize streak virus	-	Mastrevirus	Geminiviridae	ssDNA(+/-)	2689
CRE11	71	4	52	263 - 304	NC_010797.1	Urochloa streak virus	-	Mastrevirus	Geminiviridae	ssDNA(+/-)	2736
*Assignations with contigs of more than 500 nt are in bold
